# Supplementary material for: Two new species of Floresorchestia (Crustacea, Amphipoda, Talitridae) in Thailand
Source: Zookeys. 2016 Nov 23;(635):31–51. doi: 10.3897/zookeys.635.10454 (PMC5126508; doi:10.3897/zookeys.635.10454)
Supplement: XML Treatment for Floresorchestia [file zookeys.635.10454-treatment1.xml]

<!DOCTYPE tp:taxon-treatment
  PUBLIC "-//TaxonX//DTD Taxonomic Treatment Publishing DTD v0 20100105//EN" "tax-treatment-NSO.dtd">
<tp:taxon-treatment xmlns:tp="http://www.plazi.org/taxpub"><tp:treatment-meta><kwd-group><label>Taxon classification</label><kwd><named-content content-type="kingdom">Animalia</named-content></kwd><kwd><named-content content-type="order">Amphipoda</named-content></kwd><kwd><named-content content-type="family">Talitridae</named-content></kwd></kwd-group><mixed-citation publication-type="journal"><person-group><name><surname>Wongkamhaeng</surname><given-names>Koraon</given-names></name><name><surname>Dumrongrojwattana</surname><given-names>Pongrat</given-names></name><name><surname>Pattaratumrong</surname><given-names>Manasawan Saengsakda</given-names></name></person-group><article-title>Two new species of <italic><tp:taxon-name><tp:taxon-name-part taxon-name-part-type="genus">Floresorchestia</tp:taxon-name-part></tp:taxon-name></italic> (<tp:taxon-name><tp:taxon-name-part taxon-name-part-type="subphylum">Crustacea</tp:taxon-name-part></tp:taxon-name>, <tp:taxon-name><tp:taxon-name-part taxon-name-part-type="order">Amphipoda</tp:taxon-name-part></tp:taxon-name>, <tp:taxon-name><tp:taxon-name-part taxon-name-part-type="family">Talitridae</tp:taxon-name-part></tp:taxon-name>) in Thailand</article-title><source>Zookeys</source><day>23</day><month>11</month><year>2016</year><volume>2016</volume><issue>635</issue><fpage>31</fpage><lpage>51</lpage><pub-id pub-id-type="doi">10.3897/zookeys.635.10454</pub-id></mixed-citation></tp:treatment-meta><tp:nomenclature><tp:taxon-name>
              <tp:taxon-name-part taxon-name-part-type="genus">Floresorchestia</tp:taxon-name-part>
            </tp:taxon-name><tp:taxon-authority>Bousfield, 1984</tp:taxon-authority></tp:nomenclature><tp:treatment-sec sec-type="type species" id="SECID0E2OAC"><title>Type species.</title><p>
              <italic><tp:taxon-name><tp:taxon-name-part taxon-name-part-type="genus">Orchestia</tp:taxon-name-part> <tp:taxon-name-part taxon-name-part-type="species">floresiana</tp:taxon-name-part></tp:taxon-name></italic> <xref ref-type="bibr" rid="B26">Weber 1892</xref>, original designation.</p></tp:treatment-sec><tp:treatment-sec sec-type="Species composition" id="SECID0EPPAC"><title>Species composition.</title><p>
              <italic><tp:taxon-name><tp:taxon-name-part taxon-name-part-type="genus">Floresorchestia</tp:taxon-name-part> <tp:taxon-name-part taxon-name-part-type="species">ancheidos</tp:taxon-name-part></tp:taxon-name></italic> (K.H. Barnard, 1916); <italic><tp:taxon-name><tp:taxon-name-part taxon-name-part-type="genus">Floresorchestia</tp:taxon-name-part> <tp:taxon-name-part taxon-name-part-type="species">andrevo</tp:taxon-name-part></tp:taxon-name></italic> Lowry &amp; Springthorpe, 2015; <italic><tp:taxon-name><tp:taxon-name-part taxon-name-part-type="genus">Floresorchestia</tp:taxon-name-part> <tp:taxon-name-part taxon-name-part-type="species">anomala</tp:taxon-name-part></tp:taxon-name></italic> (Chevreux, 1901); <italic><tp:taxon-name><tp:taxon-name-part taxon-name-part-type="genus">Floresorchestia</tp:taxon-name-part> <tp:taxon-name-part taxon-name-part-type="species">anoquesana</tp:taxon-name-part></tp:taxon-name></italic> (Bousfield, 1971); <italic><tp:taxon-name><tp:taxon-name-part taxon-name-part-type="genus">Floresorchestia</tp:taxon-name-part> <tp:taxon-name-part taxon-name-part-type="species">anpingensis</tp:taxon-name-part></tp:taxon-name></italic> Miyamoto &amp; Morino, 2008; <italic><tp:taxon-name><tp:taxon-name-part taxon-name-part-type="genus">Floresorchestia</tp:taxon-name-part> <tp:taxon-name-part taxon-name-part-type="species">australis</tp:taxon-name-part></tp:taxon-name></italic> Lowry &amp; Springthorpe, 2009b; <italic><tp:taxon-name><tp:taxon-name-part taxon-name-part-type="genus">Floresorchestia</tp:taxon-name-part> <tp:taxon-name-part taxon-name-part-type="species">floresiana</tp:taxon-name-part></tp:taxon-name></italic> (Weber, 1892); <italic><tp:taxon-name><tp:taxon-name-part taxon-name-part-type="genus">Floresorchestia</tp:taxon-name-part> <tp:taxon-name-part taxon-name-part-type="species">guadalupensis</tp:taxon-name-part></tp:taxon-name></italic> Ciavatti, 1989; <italic><tp:taxon-name><tp:taxon-name-part taxon-name-part-type="genus">Floresorchestia</tp:taxon-name-part> <tp:taxon-name-part taxon-name-part-type="species">hanoiensis</tp:taxon-name-part></tp:taxon-name></italic> Hou &amp; Li, 2003; <italic><tp:taxon-name><tp:taxon-name-part taxon-name-part-type="genus">Floresorchestia</tp:taxon-name-part> <tp:taxon-name-part taxon-name-part-type="species">kalili</tp:taxon-name-part></tp:taxon-name></italic> Lowry &amp; Springthorpe, 2015; <italic><tp:taxon-name><tp:taxon-name-part taxon-name-part-type="genus">Floresorchestia</tp:taxon-name-part> <tp:taxon-name-part taxon-name-part-type="species">laurenae</tp:taxon-name-part></tp:taxon-name></italic> Lowry &amp; Springthorpe, 2015; <italic><tp:taxon-name><tp:taxon-name-part taxon-name-part-type="genus">Floresorchestia</tp:taxon-name-part> <tp:taxon-name-part taxon-name-part-type="species">malayensis</tp:taxon-name-part></tp:taxon-name></italic> (Tattersall,1922); <italic><tp:taxon-name><tp:taxon-name-part taxon-name-part-type="genus">Floresorchestia</tp:taxon-name-part> <tp:taxon-name-part taxon-name-part-type="species">monospina</tp:taxon-name-part></tp:taxon-name></italic> (Stephensen, 1935); <italic><tp:taxon-name><tp:taxon-name-part taxon-name-part-type="genus">Floresorchestia</tp:taxon-name-part> <tp:taxon-name-part taxon-name-part-type="species">oluanpi</tp:taxon-name-part></tp:taxon-name></italic> Lowry &amp; Springthorpe, 2015; <italic><tp:taxon-name><tp:taxon-name-part taxon-name-part-type="genus">Floresorchestia</tp:taxon-name-part> <tp:taxon-name-part taxon-name-part-type="species">palau</tp:taxon-name-part></tp:taxon-name></italic> Lowry &amp; Myers, 2013b; <italic><tp:taxon-name><tp:taxon-name-part taxon-name-part-type="genus">Floresorchestia</tp:taxon-name-part> <tp:taxon-name-part taxon-name-part-type="species">papeari</tp:taxon-name-part></tp:taxon-name></italic> Lowry &amp; Springthorpe, 2015; <italic><tp:taxon-name><tp:taxon-name-part taxon-name-part-type="genus">Floresorchestia</tp:taxon-name-part> <tp:taxon-name-part taxon-name-part-type="species">pectenispina</tp:taxon-name-part></tp:taxon-name></italic> (Bousfield, 1970); <italic><tp:taxon-name><tp:taxon-name-part taxon-name-part-type="genus">Floresorchestia</tp:taxon-name-part> <tp:taxon-name-part taxon-name-part-type="species">pohnpei</tp:taxon-name-part></tp:taxon-name></italic> Lowry &amp; Myers, 2013b; <italic><tp:taxon-name><tp:taxon-name-part taxon-name-part-type="genus">Floresorchestia</tp:taxon-name-part> <tp:taxon-name-part taxon-name-part-type="species">poorei</tp:taxon-name-part></tp:taxon-name></italic> Lowry &amp; Springthorpe, 2009a; <italic><tp:taxon-name><tp:taxon-name-part taxon-name-part-type="genus">Floresorchestia</tp:taxon-name-part> <tp:taxon-name-part taxon-name-part-type="species">samoana</tp:taxon-name-part></tp:taxon-name></italic> (Bousfield, 1971); <italic><tp:taxon-name><tp:taxon-name-part taxon-name-part-type="genus">Floresorchestia</tp:taxon-name-part> <tp:taxon-name-part taxon-name-part-type="species">samroiyodensis</tp:taxon-name-part></tp:taxon-name></italic> Azman, Wongkamhaeng &amp; Dumrongrojwattana, 2014; <italic><tp:taxon-name><tp:taxon-name-part taxon-name-part-type="genus">Floresorchestia</tp:taxon-name-part> <tp:taxon-name-part taxon-name-part-type="species">seringat</tp:taxon-name-part></tp:taxon-name></italic> Lowry &amp; Springthorpe, 2015; <italic><tp:taxon-name><tp:taxon-name-part taxon-name-part-type="genus">Floresorchestia</tp:taxon-name-part> <tp:taxon-name-part taxon-name-part-type="species">thienemanni</tp:taxon-name-part></tp:taxon-name></italic> (Schellenberg, 1931); <italic><tp:taxon-name><tp:taxon-name-part taxon-name-part-type="genus">Floresorchestia</tp:taxon-name-part> <tp:taxon-name-part taxon-name-part-type="species">vitilevana</tp:taxon-name-part></tp:taxon-name></italic> (J.L. Barnard, 1960); <italic><tp:taxon-name><tp:taxon-name-part taxon-name-part-type="genus">Floresorchestia</tp:taxon-name-part> <tp:taxon-name-part taxon-name-part-type="species">vugiaensis</tp:taxon-name-part></tp:taxon-name></italic> (Dang &amp; Le, 2011); <italic><tp:taxon-name><tp:taxon-name-part taxon-name-part-type="genus">Floresorchestia</tp:taxon-name-part> <tp:taxon-name-part taxon-name-part-type="species">yap</tp:taxon-name-part></tp:taxon-name></italic> Lowry &amp; Springthorpe, 2015; <italic><tp:taxon-name><tp:taxon-name-part taxon-name-part-type="genus">Floresorchestia</tp:taxon-name-part> <tp:taxon-name-part taxon-name-part-type="species">yehyuensis</tp:taxon-name-part></tp:taxon-name></italic> Miyamoto &amp; Morino, 2008.</p></tp:treatment-sec><tp:treatment-sec sec-type="key" id="SECID0EEIAE"><title>Key to known Thai Species of <italic><tp:taxon-name><tp:taxon-name-part taxon-name-part-type="genus">Floresorchestia</tp:taxon-name-part></tp:taxon-name></italic></title><table-wrap content-type="key" position="anchor" orientation="portrait"><table id="TID0EWJAC" rules="all"><tbody><tr><td rowspan="1" colspan="1">1</td><td rowspan="1" colspan="1">Male gnathopod 1: posterior margin of carpus and propodus each with a lobe covered in palmate seta; uropod 3 peduncle with three robust setae</td><td rowspan="1" colspan="1">
                      <bold><italic><tp:taxon-name><tp:taxon-name-part taxon-name-part-type="genus">Floresorchestia</tp:taxon-name-part> <tp:taxon-name-part taxon-name-part-type="species">samroiyodensis</tp:taxon-name-part></tp:taxon-name></italic></bold>
                    </td></tr><tr><td rowspan="1" colspan="1">–</td><td rowspan="1" colspan="1">Male gnathopod 1 posterior margin of merus, carpus and propodus each with a lobe covered in palmate seta; uropod 3 peduncle with two robust setae</td><td rowspan="1" colspan="1">
                      <bold>2</bold>
                    </td></tr><tr><td rowspan="1" colspan="1">2</td><td rowspan="1" colspan="1">Gnathopod 2 extending between 31–35% along the posterior margin; uropod 1 peduncle with 4-6 robust setae; uropod 3 ramus without marginal robust setae; telson apically incised with four robust setae per lobe</td><td rowspan="1" colspan="1">
                      <bold><italic><tp:taxon-name><tp:taxon-name-part taxon-name-part-type="genus">Floresorchestia</tp:taxon-name-part> <tp:taxon-name-part taxon-name-part-type="species">boonyanusithii</tp:taxon-name-part></tp:taxon-name></italic> sp. n.</bold>
                    </td></tr><tr><td rowspan="1" colspan="1">–</td><td rowspan="1" colspan="1">Gnathopod 2 reaching between 36–40% along posterior margin; uropod 1 peduncle with more than six robust setae; uropod 3 ramus with a marginal robust seta; telson apically incised with five robust setae per lobe</td><td rowspan="1" colspan="1">
                      <bold><italic><tp:taxon-name><tp:taxon-name-part taxon-name-part-type="genus">Floresorchestia</tp:taxon-name-part> <tp:taxon-name-part taxon-name-part-type="species">buraphana</tp:taxon-name-part></tp:taxon-name></italic> sp. n.</bold>
                    </td></tr></tbody></table></table-wrap></tp:treatment-sec><ref-list><ref id="B26"><mixed-citation xmlns:xlink="http://www.w3.org/1999/xlink" xlink:type="simple">
          <person-group><name name-style="western"><surname>Weber</surname><given-names>M</given-names></name></person-group> (<year>1892</year>) <article-title>Der Susswasser-Crustaceen des Indischen Archipels, nebst bemerkungen uber die Susswasser-Fauna im Allgemeinen.</article-title> <source>Zoologisclze Ergebnisse einer Reise nach niederlaizdischen Ost-indien</source> <volume>2</volume>: <fpage>528</fpage>–<lpage>571</lpage>.</mixed-citation></ref></ref-list></tp:taxon-treatment>
