# Supplementary material for: Two new species of Floresorchestia (Crustacea, Amphipoda, Talitridae) in Thailand
Source: Zookeys. 2016 Nov 23;(635):31–51. doi: 10.3897/zookeys.635.10454 (PMC5126508; doi:10.3897/zookeys.635.10454)
Supplement: XML Treatment for Floresorchestia boonyanusithii [file zookeys.635.10454-treatment2.xml]

<!DOCTYPE tp:taxon-treatment
  PUBLIC "-//TaxonX//DTD Taxonomic Treatment Publishing DTD v0 20100105//EN" "tax-treatment-NSO.dtd">
<tp:taxon-treatment xmlns:tp="http://www.plazi.org/taxpub"><tp:treatment-meta><kwd-group><label>Taxon classification</label><kwd><named-content content-type="kingdom">Animalia</named-content></kwd><kwd><named-content content-type="order">Amphipoda</named-content></kwd><kwd><named-content content-type="family">Talitridae</named-content></kwd></kwd-group><mixed-citation publication-type="journal"><person-group><name><surname>Wongkamhaeng</surname><given-names>Koraon</given-names></name><name><surname>Dumrongrojwattana</surname><given-names>Pongrat</given-names></name><name><surname>Pattaratumrong</surname><given-names>Manasawan Saengsakda</given-names></name></person-group><article-title>Two new species of <italic><tp:taxon-name><tp:taxon-name-part taxon-name-part-type="genus">Floresorchestia</tp:taxon-name-part></tp:taxon-name></italic> (<tp:taxon-name><tp:taxon-name-part taxon-name-part-type="subphylum">Crustacea</tp:taxon-name-part></tp:taxon-name>, <tp:taxon-name><tp:taxon-name-part taxon-name-part-type="order">Amphipoda</tp:taxon-name-part></tp:taxon-name>, <tp:taxon-name><tp:taxon-name-part taxon-name-part-type="family">Talitridae</tp:taxon-name-part></tp:taxon-name>) in Thailand</article-title><source>Zookeys</source><day>23</day><month>11</month><year>2016</year><volume>2016</volume><issue>635</issue><fpage>31</fpage><lpage>51</lpage><pub-id pub-id-type="doi">10.3897/zookeys.635.10454</pub-id></mixed-citation></tp:treatment-meta><tp:nomenclature><tp:taxon-name>
              <tp:taxon-name-part taxon-name-part-type="genus">Floresorchestia</tp:taxon-name-part>
              <tp:taxon-name-part taxon-name-part-type="species">boonyanusithii</tp:taxon-name-part>
              <object-id xmlns:xlink="http://www.w3.org/1999/xlink" content-type="zoobank" xlink:type="simple">http://zoobank.org/6DD48CE1-F8DE-41CE-BA9E-3D2A758971FA</object-id>
            </tp:taxon-name><tp:taxon-status xmlns:xlink="http://www.w3.org/1999/xlink" xlink:type="simple">sp. n.</tp:taxon-status><xref ref-type="fig" rid="F1">Figures 1</xref><xref ref-type="fig" rid="F2">, 2</xref><xref ref-type="fig" rid="F3">, 3</xref><xref ref-type="fig" rid="F4">, 4</xref><xref ref-type="fig" rid="F5">, 5</xref><xref ref-type="table" rid="T1">, Table 1</xref></tp:nomenclature><tp:treatment-sec sec-type="type material" id="SECID0EINAE"><title>Type material.</title><p>Holotype. ♂, THAILAND, North-eastern Thailand, Phutsa Reservoir, Nakhon Ratchasima (<named-content xmlns:xlink="http://www.w3.org/1999/xlink" content-type="dwc:verbatimCoordinates" xlink:type="simple"><named-content content-type="geo-json" specific-use="{&#34;type&#34;:&#34;Point&#34;,&#34;coordinates&#34;:[102.038333,15.049722]}" id="NCID0ERNAE" xlink:type="simple">15°2'59"N, 102°2'18"E</named-content></named-content>), 21 Febuary 2016, Boonyanusith, C. <named-content xmlns:xlink="http://www.w3.org/1999/xlink" content-type="dwc:institutional_code" xlink:type="simple">PSUZC</named-content>-CR-0310. Allotypes, ♀ collected with holotype; <named-content xmlns:xlink="http://www.w3.org/1999/xlink" content-type="dwc:institutional_code" xlink:type="simple">PSUZC</named-content>-CR-0311; Paratype, collected with holotype (<named-content xmlns:xlink="http://www.w3.org/1999/xlink" content-type="dwc:institutional_code" xlink:type="simple">PSUZC</named-content>-CR-0312 (5♂; 5♀))</p></tp:treatment-sec><tp:treatment-sec sec-type="etymology" id="SECID0ECOAE"><title>Etymology.</title><p>Named after Chaichat Boonyanusith in appreciation of his contribution to the terrestrial amphipod study in Thailand.</p></tp:treatment-sec><tp:treatment-sec sec-type="Ecological type" id="SECID0EHOAE"><title>Ecological type.</title><p>Land-hoppers (truly terrestrial). Size 5.5 mm. Sexual dimorphism present.</p></tp:treatment-sec><tp:treatment-sec sec-type="description" id="SECID0EMOAE"><title>Description.</title><p>Based on male, holotype, 5.5 mm, <named-content xmlns:xlink="http://www.w3.org/1999/xlink" content-type="dwc:institutional_code" xlink:type="simple">PSUZC</named-content>-CR 0310.</p><p>
              <bold>Head.</bold> <italic>Eye</italic> large (1/2 head length). <italic>Antenna 1</italic> short, having four short articles of flagellum, extending one quarter (¼) of peduncle article 5. <italic>Antenna 2</italic> peduncular articles slender; article 5 longer than article 4; flagellum of 13 articles, longer than peduncle, final article minute, without apical cluster of serrate setae. <italic>Upper lip</italic> broad, deep, apex rounded. <italic>Lower lip</italic> without inner plates. <italic>Left mandible</italic> incisor 4-dentate, lacinia mobilis 4-dentate, molar strong. <italic>Maxilla 1</italic> inner plate slender with two terminal setae; outer plate with nine terminal serrate setae with small palp, 1-articulate. <italic>Maxilliped</italic> inner plate with apical and subapical plumose setae and three large conical robust setae; outer plate with two rows of subapical setae; palp article 2 distomedial lobe well developed; article 4 reduced, button-shaped.</p><p>
              <bold>Pereon.</bold> <italic>Gnathopod 1</italic> sexually dimorphic; subchelate; coxa 1 smaller than coxa 2, ventral margin with six setae; posterior margin of merus, carpus and propodus each with a lobe covered in palmate setae, palmate lobes in male only; carpus 1.4 times as long as propodus, 2.6 times as long as broad; propodus subtriangular with well-de<!--PageBreak-->veloped posterodistal lobe, anterior margin with two groups of robust setae, posterior margin with four robust setae, palm with seven robust setae; dactylus cuspidactylate, subequal in length to palm.</p><p>
              <italic>Gnathopod 2</italic> sexually dimorphic; subchelate; basis anterior margin smooth, widened distally; ischium with rounded lobe on mid-anterior margin; carpus triangular, reduced (enclosed by merus and propodus) without posterior lobe; propodus subovate, 1.5 times as long as wide; palm acute, extending 33% along posterior margin, lined with robust setae; dactylus longer than palm, attenuated distally, posterior margin smooth.</p><p>
              <italic>Pereopods 3–7</italic> cuspidactylate. <italic>Pereopod 3</italic> coxa subquadrate with posterior process, merus longer than carpus, distally expanded; propodus slender, longer than carpus. <italic>Pereopod 4</italic> slightly shorter than pereopod 3; coxa wider than long with posterior process; carpus significantly shorter than carpus of pereopod 3; dactylus thickened proximally with a notch midway along the posterior margin. <italic>Pereopod 5</italic> coxa bilobed, anterior lobe slightly larger than the posterior lobe; propodus distinctly longer than the carpus. <italic>Pereopods 6–7; pereopod 6</italic> subequal in length to pereopod 7; coxa posterior lobe inner view posteroventral corner rounded, posterior margin perpendicular to ventral margin; coxal gill convoluted; propodus slender, longest; dactylus narrow. <italic>Pereopod 7</italic>; basis lateral sulcus absent, posterior margin with distinct minute serrations, each with a small seta, posterodistal lobe present, shallow, broadly rounded; merus and carpus distally expanded; carpus subrectangular propodus slender, longest; dactylus short.</p><p>
              <bold>Pleon.</bold> <italic>Pleopods</italic> all well developed. <italic>Pleopod 1</italic> peduncle without marginal setae; biramous, inner ramus not longer than outer ramus, shorter than peduncle; inner ramus with seven articles; outer ramus with seven articles. <italic>Pleopod 2</italic> peduncle without marginal setae; biramous, inner ramus subequal to outer, shorter than peduncle; inner ramus with eight articles; outer ramus with eight articles. <italic>Pleopod 3</italic> peduncle without marginal setae; biramous, outer ramus shorter than peduncle; inner ramus with ten articles; outer ramus with eight articles.</p><p>
              <italic>Epimera 1–3</italic> vertical slits present on plate 2 and 3. <italic>Epimera 2</italic> with 27 slits. <italic>Epimera 3</italic> with 20 slits. <italic>Epimeron 2</italic> subequal in length to <italic>epimeron 3</italic>. <italic>Epimeron 3</italic> posterior margin smooth, without setae, posteroventral corner with small subacute tooth, ventral margin without robust setae.</p><p>
              <italic>Uropod 1</italic> peduncle with four robust setae, distolateral robust seta absent; inner ramus subequal in length to outer ramus, inner ramus with marginal robust setae (one row), with four marginal robust setae; outer ramus without marginal robust setae. <italic>Uropod 2</italic> not sexually dimorphic; peduncle with three robust setae; inner ramus subequal in length to outer ramus, with marginal robust setae; outer ramus with marginal robust setae in one row, outer ramus with two marginal robust setae. <italic>Uropod 3</italic> peduncle with two robust setae; ramus not fused to peduncle; ramus shorter than peduncle, 1.75 times as long as broad, ramus linear with three apical setae.</p><p>
              <italic>Telson</italic> longer than broad, apically cleft, dorsal midline half of the telson, with marginal and apical robust setae, four setae per lobe.</p><p>
              <bold>Female (sexually dimorphic characters).</bold> <italic>Gnathopod 1</italic> coxa anterior margin straight; merus lacking tumescent lobe, posterior margin with five robust setae; propo<!--PageBreak--><!--PageBreak--><!--PageBreak--><!--PageBreak--><!--PageBreak--><!--PageBreak-->dus without tumescent protuberance, anterior margin with two groups of robust setae; palm slightly acute, dactylus inner lateral posterior margin with one robust seta.</p><p>
              <italic>Gnathopod 2</italic> mitten-shaped; posterior margin of carpus and propodus each with lobe covered in palmate setae; carpus well developed, posterior lobe projecting between merus and propodus; nearly twice as long as wide; palm obtuse, not lined with robust setae, posterodistal corner without spine; dactylus subequal in length to palm, not modified distally, blunt.</p></tp:treatment-sec><tp:treatment-sec sec-type="habitat" id="SECID0E2RAE"><title>Habitat.</title><p>Terrestrial, most prefer living in <italic><tp:taxon-name><tp:taxon-name-part taxon-name-part-type="genus">Typha</tp:taxon-name-part> <tp:taxon-name-part taxon-name-part-type="species">angustifolia</tp:taxon-name-part></tp:taxon-name></italic> root near reservoir.</p></tp:treatment-sec><tp:treatment-sec sec-type="distribution" id="SECID0ELSAE"><title>Distribution.</title><p>North-eastern Thailand.</p></tp:treatment-sec><tp:treatment-sec sec-type="remarks" id="SECID0EQSAE"><title>Remarks.</title><p>
              <italic><tp:taxon-name><tp:taxon-name-part taxon-name-part-type="genus">Floresorchestia</tp:taxon-name-part> <tp:taxon-name-part taxon-name-part-type="species">boonyanusithii</tp:taxon-name-part></tp:taxon-name></italic> sp. n. is the second land-hopper reported in Thailand. It can be distinguished from <italic><tp:taxon-name><tp:taxon-name-part taxon-name-part-type="genus">Floresorchestia</tp:taxon-name-part> <tp:taxon-name-part taxon-name-part-type="species">samroiyodensis</tp:taxon-name-part></tp:taxon-name></italic> by the characters in the above key. Additionally, this species shows the following differences: 1) the left mandible lacinia mobilis has four cusps in both male and female (vs. male 4-dentate and female 6-dentate); 2) male gnathopod 1 carpus is 2.6 times longer than broad, 1.4 as long as propodus (vs. 2 times longer than broad, 1.8 times as long as propodus); 3) male gnathopod 2 propodus 1.4 times longer than broad, palm extending 39% along posterior margin (propodus 1.8 times longer than broad, palm extending 27% along posterior margin); 4) pereopod 7 is shallow, broadly rounded (vs. rounded, produced downwards almost to merus).</p><p>
              <italic><tp:taxon-name><tp:taxon-name-part taxon-name-part-type="genus">Floresorchestia</tp:taxon-name-part> <tp:taxon-name-part taxon-name-part-type="species">boonyanusithii</tp:taxon-name-part></tp:taxon-name></italic> is characterised by a mandible left lacinia mobilis 4-dentate and uropod 3 peduncle with two robust setae. The only similar species are <italic><tp:taxon-name><tp:taxon-name-part taxon-name-part-type="genus">Floresorchestia</tp:taxon-name-part> <tp:taxon-name-part taxon-name-part-type="species">buraphana</tp:taxon-name-part></tp:taxon-name></italic> sp. n. and <italic><tp:taxon-name><tp:taxon-name-part taxon-name-part-type="genus">Floresorchestia</tp:taxon-name-part> <tp:taxon-name-part taxon-name-part-type="species">hanoiensis</tp:taxon-name-part></tp:taxon-name></italic> Hou &amp; Li, 2003. The new species differs from <italic><tp:taxon-name><tp:taxon-name-part taxon-name-part-type="genus">Floresorchestia</tp:taxon-name-part> <tp:taxon-name-part taxon-name-part-type="species">hanoiensis</tp:taxon-name-part></tp:taxon-name></italic> Hou &amp; Li, 2003 in its pereopod 4 is thickened proximally with a notch midway along its posterior margin (vs. pereopod 4 similar to pereopod 3 dactylus) pereopod 7 basis shallow, broadly rounded (vs. produced downwards almost to merus); pleopod 1-3 peduncle without marginal robust setae; epimera 3 posterior margin without setae with 20 slits (vs epimera 3 posterior margin with five slits) and telson apically incised with four robust setae per lobe (vs. three robust setae per lobe).</p><p>
              <italic><tp:taxon-name><tp:taxon-name-part taxon-name-part-type="genus">Floresorchestia</tp:taxon-name-part> <tp:taxon-name-part taxon-name-part-type="species">boonyanusithii</tp:taxon-name-part></tp:taxon-name></italic> shared several characters with <italic><tp:taxon-name><tp:taxon-name-part taxon-name-part-type="genus">Floresorchestia</tp:taxon-name-part> <tp:taxon-name-part taxon-name-part-type="species">buraphana</tp:taxon-name-part></tp:taxon-name></italic> in having a mandible left lacinia mobilis 4-dentate; posterior margin of merus, carpus and propodus covered in palmate setae; uropod 3 peduncle with two robust setae and telson is longer than broad. <italic><tp:taxon-name><tp:taxon-name-part taxon-name-part-type="genus">Floresorchestia</tp:taxon-name-part> <tp:taxon-name-part taxon-name-part-type="species">boonyanusithii</tp:taxon-name-part></tp:taxon-name></italic> differs from <italic><tp:taxon-name><tp:taxon-name-part taxon-name-part-type="genus">Floresorchestia</tp:taxon-name-part> <tp:taxon-name-part taxon-name-part-type="species">buraphana</tp:taxon-name-part></tp:taxon-name></italic> in having uropod 3 rami without marginal setae (vs rami with one marginal seta) and telson with four robust setae per lobe (vs. five robust setae per lobe).</p><fig id="F1" position="float" orientation="portrait"><label>Figure 1.</label><caption><p>
          <italic><tp:taxon-name><tp:taxon-name-part taxon-name-part-type="genus">Floresorchestia</tp:taxon-name-part> <tp:taxon-name-part taxon-name-part-type="species">boonyanusithii</tp:taxon-name-part></tp:taxon-name></italic> sp. n. holotype, male, 5.5 mm (<named-content xmlns:xlink="http://www.w3.org/1999/xlink" content-type="dwc:institutional_code" xlink:type="simple">PSUZC</named-content>-CR-0310), Phutsa Reservoir in Nakhon Ratchasima. Scale bars for A2, G1 and G2 represent 0.5 mm and for A1 represents 0.2 mm.</p></caption><graphic xmlns:xlink="http://www.w3.org/1999/xlink" xlink:href="zookeys-635-031-g001.jpg" position="float" orientation="portrait" xlink:type="simple" id="oo_112106.jpg"/></fig><fig id="F2" position="float" orientation="portrait"><label>Figure 2.</label><caption><p>
          <italic><tp:taxon-name><tp:taxon-name-part taxon-name-part-type="genus">Floresorchestia</tp:taxon-name-part> <tp:taxon-name-part taxon-name-part-type="species">boonyanusithii</tp:taxon-name-part></tp:taxon-name></italic> sp. n. holotype, male, 5.5 mm (<named-content xmlns:xlink="http://www.w3.org/1999/xlink" content-type="dwc:institutional_code" xlink:type="simple">PSUZC</named-content>-CR-0310), Phutsa Reservoir in Nakhon Ratchasima. Scale bars represent 0.5 mm.</p></caption><graphic xmlns:xlink="http://www.w3.org/1999/xlink" xlink:href="zookeys-635-031-g002.jpg" position="float" orientation="portrait" xlink:type="simple" id="oo_112107.jpg"/></fig><fig id="F3" position="float" orientation="portrait"><label>Figure 3.</label><caption><p>
          <italic><tp:taxon-name><tp:taxon-name-part taxon-name-part-type="genus">Floresorchestia</tp:taxon-name-part> <tp:taxon-name-part taxon-name-part-type="species">boonyanusithii</tp:taxon-name-part></tp:taxon-name></italic> sp. n. holotype, male, 5.5 mm (<named-content xmlns:xlink="http://www.w3.org/1999/xlink" content-type="dwc:institutional_code" xlink:type="simple">PSUZC</named-content>-CR-0310), Phutsa Reservoir in Nakhon Ratchasima. Scale bars for MX1, MX2, <abbrev xmlns:xlink="http://www.w3.org/1999/xlink" xlink:title="maxilliped" id="ABBRID0EKYAE" xlink:type="simple">MP</abbrev>, LMD and RMD represent 0.2 mm and for <abbrev xmlns:xlink="http://www.w3.org/1999/xlink" xlink:title="upper lip" id="ABBRID0ENYAE" xlink:type="simple">UL</abbrev> and <abbrev xmlns:xlink="http://www.w3.org/1999/xlink" xlink:title="lower lip" id="ABBRID0EQYAE" xlink:type="simple">LL</abbrev> represent 0.1 mm.</p></caption><graphic xmlns:xlink="http://www.w3.org/1999/xlink" xlink:href="zookeys-635-031-g003.jpg" position="float" orientation="portrait" xlink:type="simple" id="oo_112108.jpg"/></fig><fig id="F4" position="float" orientation="portrait"><label>Figure 4.</label><caption><p>
          <italic><tp:taxon-name><tp:taxon-name-part taxon-name-part-type="genus">Floresorchestia</tp:taxon-name-part> <tp:taxon-name-part taxon-name-part-type="species">boonyanusithii</tp:taxon-name-part></tp:taxon-name></italic> sp. n. holotype, male, 5.5 mm (<named-content xmlns:xlink="http://www.w3.org/1999/xlink" content-type="dwc:institutional_code" xlink:type="simple">PSUZC</named-content>-CR-0310), Phutsa Reservoir in Nakhon Ratchasima. Scale bars for PL1-3 represent 0.5 mm, for U1-2 represent 0.2 mm, and U3 and T represent 0.1 mm.</p></caption><graphic xmlns:xlink="http://www.w3.org/1999/xlink" xlink:href="zookeys-635-031-g004.jpg" position="float" orientation="portrait" xlink:type="simple" id="oo_112109.jpg"/></fig><fig id="F5" position="float" orientation="portrait"><label>Figure 5.</label><caption><p>
          <italic><tp:taxon-name><tp:taxon-name-part taxon-name-part-type="genus">Floresorchestia</tp:taxon-name-part> <tp:taxon-name-part taxon-name-part-type="species">boonyanusithii</tp:taxon-name-part></tp:taxon-name></italic> sp. n. allotype, female 8.8 mm (<named-content xmlns:xlink="http://www.w3.org/1999/xlink" content-type="dwc:institutional_code" xlink:type="simple">PSUZC</named-content>-CR-0311), Phutsa Reservoir in Nakhon Ratchasima. Scale bars for A2, G1 and G2 represent 0.5 mm and for A1 represents 0.2 mm.</p></caption><graphic xmlns:xlink="http://www.w3.org/1999/xlink" xlink:href="zookeys-635-031-g005.jpg" position="float" orientation="portrait" xlink:type="simple" id="oo_112110.jpg"/></fig></tp:treatment-sec><tp:treatment-sec><!--Section generated to contain objects referenced in tp:taxon-treatment.--><table-wrap id="T1" position="float" orientation="portrait"><label>Table 1.</label><caption><p>A summary of the diagnostic characteristics that serve to distinguish closely related <italic><tp:taxon-name><tp:taxon-name-part taxon-name-part-type="genus">Floresorchestia</tp:taxon-name-part></tp:taxon-name></italic> species.</p></caption><table id="TID0ETLAG" rules="all"><tbody><tr><th rowspan="1" colspan="1">Species</th><th rowspan="1" colspan="1">Body length (mm)</th><th rowspan="1" colspan="1">Left mandible lacinia mobilis</th><th rowspan="1" colspan="1">Gnathopod 1</th><th rowspan="1" colspan="1">Gnathopod 1 carpus</th><th rowspan="1" colspan="1">Pleopod 1–3 peduncle</th><th rowspan="1" colspan="1">Slit on epimera 2 and 3</th><th rowspan="1" colspan="1">Uropod 1 peduncle</th><th rowspan="1" colspan="1">Uropod 3 peduncle</th><th rowspan="1" colspan="1">Telson</th></tr><tr><td rowspan="1" colspan="1">
              <italic><tp:taxon-name><tp:taxon-name-part taxon-name-part-type="genus">Floresorchestia</tp:taxon-name-part> <tp:taxon-name-part taxon-name-part-type="species">boonyanusithii</tp:taxon-name-part></tp:taxon-name></italic> sp. n.</td><td rowspan="1" colspan="1">5.5</td><td rowspan="1" colspan="1">4-dentate</td><td rowspan="1" colspan="1">Posterior margin of merus, carpus and propodus each with lobe covered in palmate setae</td><td rowspan="1" colspan="1">2.6 × as long as broad, palm extending 33% along posterior margin</td><td rowspan="1" colspan="1">Without marginal setae</td><td rowspan="1" colspan="1">27 and 20 slits</td><td rowspan="1" colspan="1">With 6 robust setae</td><td rowspan="1" colspan="1">Peduncle with 2 robust setae, rami 1.8 as long as broad without marginal setae</td><td rowspan="1" colspan="1">Dorsal midline at least halfway with 4 setae per lobe</td></tr><tr><td rowspan="1" colspan="1">
              <italic><tp:taxon-name><tp:taxon-name-part taxon-name-part-type="genus">Floresorchestia</tp:taxon-name-part> <tp:taxon-name-part taxon-name-part-type="species">buraphana</tp:taxon-name-part></tp:taxon-name></italic> sp. n.</td><td rowspan="1" colspan="1">6.3</td><td rowspan="1" colspan="1">4-dentate</td><td rowspan="1" colspan="1">Posterior margin of merus, carpus and propodus each with lobe covered in palmate setae</td><td rowspan="1" colspan="1">2 × as long as broad, palm extending 37% along posterior margin</td><td rowspan="1" colspan="1">Without marginal setae</td><td rowspan="1" colspan="1">25 and 15 slits</td><td rowspan="1" colspan="1">With 9 robust setae</td><td rowspan="1" colspan="1">Peduncle with 2 robust setae, rami 2.2 x as long as broad with a marginal seta</td><td rowspan="1" colspan="1">Dorsal midline at least halfway with 5 setae per lobe</td></tr><tr><td rowspan="1" colspan="1">
              <italic><tp:taxon-name><tp:taxon-name-part taxon-name-part-type="genus">Floresorchestia</tp:taxon-name-part> <tp:taxon-name-part taxon-name-part-type="species">hanoiensis</tp:taxon-name-part></tp:taxon-name></italic> Hou &amp; Li, 2003</td><td rowspan="1" colspan="1">6.5</td><td rowspan="1" colspan="1">4-dentate</td><td rowspan="1" colspan="1">Posterior margin of merus, carpus and propodus each with lobe covered in palmate setae</td><td rowspan="1" colspan="1">1.9 × as long as broad, palm extending between 46-50% along posterior margin</td><td rowspan="1" colspan="1">With marginal robust setae</td><td rowspan="1" colspan="1">22 and 5 slits</td><td rowspan="1" colspan="1">With 8 robust setae</td><td rowspan="1" colspan="1">Peduncle with 2 robust setae, rami 1.8 as long as broad without marginal setae</td><td rowspan="1" colspan="1">Dorsal midline entire with 3 setae per lobe</td></tr><tr><td rowspan="1" colspan="1">
              <italic><tp:taxon-name><tp:taxon-name-part taxon-name-part-type="genus">Floresorchestia</tp:taxon-name-part> <tp:taxon-name-part taxon-name-part-type="species">samroiyodensis</tp:taxon-name-part></tp:taxon-name></italic> Azman, Wongkamhaeng &amp; Dumrongrojwattana, 2014</td><td rowspan="1" colspan="1">10.5</td><td rowspan="1" colspan="1">Male 4-dentate, female 6-dentate</td><td rowspan="1" colspan="1">Posterior margin of carpus and propodus each with lobe covered in palmate setae</td><td rowspan="1" colspan="1">2 × as long as broad, palm extending 27% along posterior margin</td><td rowspan="1" colspan="1">Without marginal setae</td><td rowspan="1" colspan="1">21 and 13 slits</td><td rowspan="1" colspan="1">With 6 robust setae</td><td rowspan="1" colspan="1">Peduncle with 2 robust setae, rami 1.9 as long as broad with a marginal seta</td><td rowspan="1" colspan="1">Dorsal midline vestigial or absent with 5 setae per lobe</td></tr></tbody></table></table-wrap></tp:treatment-sec></tp:taxon-treatment>
