# Supplementary material for: Two new species of Floresorchestia (Crustacea, Amphipoda, Talitridae) in Thailand
Source: Zookeys. 2016 Nov 23;(635):31–51. doi: 10.3897/zookeys.635.10454 (PMC5126508; doi:10.3897/zookeys.635.10454)
Supplement: XML Treatment for Floresorchestia buraphana [file zookeys.635.10454-treatment3.xml]

<!DOCTYPE tp:taxon-treatment
  PUBLIC "-//TaxonX//DTD Taxonomic Treatment Publishing DTD v0 20100105//EN" "tax-treatment-NSO.dtd">
<tp:taxon-treatment xmlns:tp="http://www.plazi.org/taxpub"><tp:treatment-meta><kwd-group><label>Taxon classification</label><kwd><named-content content-type="kingdom">Animalia</named-content></kwd><kwd><named-content content-type="order">Amphipoda</named-content></kwd><kwd><named-content content-type="family">Talitridae</named-content></kwd></kwd-group><mixed-citation publication-type="journal"><person-group><name><surname>Wongkamhaeng</surname><given-names>Koraon</given-names></name><name><surname>Dumrongrojwattana</surname><given-names>Pongrat</given-names></name><name><surname>Pattaratumrong</surname><given-names>Manasawan Saengsakda</given-names></name></person-group><article-title>Two new species of <italic><tp:taxon-name><tp:taxon-name-part taxon-name-part-type="genus">Floresorchestia</tp:taxon-name-part></tp:taxon-name></italic> (<tp:taxon-name><tp:taxon-name-part taxon-name-part-type="subphylum">Crustacea</tp:taxon-name-part></tp:taxon-name>, <tp:taxon-name><tp:taxon-name-part taxon-name-part-type="order">Amphipoda</tp:taxon-name-part></tp:taxon-name>, <tp:taxon-name><tp:taxon-name-part taxon-name-part-type="family">Talitridae</tp:taxon-name-part></tp:taxon-name>) in Thailand</article-title><source>Zookeys</source><day>23</day><month>11</month><year>2016</year><volume>2016</volume><issue>635</issue><fpage>31</fpage><lpage>51</lpage><pub-id pub-id-type="doi">10.3897/zookeys.635.10454</pub-id></mixed-citation></tp:treatment-meta><tp:nomenclature><tp:taxon-name>
              <tp:taxon-name-part taxon-name-part-type="genus">Floresorchestia</tp:taxon-name-part>
              <tp:taxon-name-part taxon-name-part-type="species">buraphana</tp:taxon-name-part>
              <object-id xmlns:xlink="http://www.w3.org/1999/xlink" content-type="zoobank" xlink:type="simple">http://zoobank.org/ED87B33E-9CB9-4F84-B23D-E325114C9976</object-id>
            </tp:taxon-name><tp:taxon-status xmlns:xlink="http://www.w3.org/1999/xlink" xlink:type="simple">sp. n.</tp:taxon-status><xref ref-type="fig" rid="F6">Figures 6</xref><xref ref-type="fig" rid="F7">, 7</xref><xref ref-type="fig" rid="F8">, 8</xref><xref ref-type="fig" rid="F9">, 9</xref><xref ref-type="fig" rid="F10">, 10</xref><xref ref-type="table" rid="T1">, Table 1</xref></tp:nomenclature><tp:treatment-sec sec-type="type material" id="SECID0EK3AE"><title>Type material.</title><p>Holotype. ♂, THAILAND, Eastern Thailand, Man-made swamp in Burapha University, Chonburi (<named-content xmlns:xlink="http://www.w3.org/1999/xlink" content-type="dwc:verbatimCoordinates" xlink:type="simple"><named-content content-type="geo-json" specific-use="{&#34;type&#34;:&#34;Point&#34;,&#34;coordinates&#34;:[100.922500,13.276944]}" id="NCID0ET3AE" xlink:type="simple">13°16'37"N, 100°55'21"E</named-content></named-content>), 21 April 2016, Damrongrojwattana, P. <named-content xmlns:xlink="http://www.w3.org/1999/xlink" content-type="dwc:institutional_code" xlink:type="simple">PSUZC</named-content>-CR-0312. Allotypes, ♀ collected with holotype; <named-content xmlns:xlink="http://www.w3.org/1999/xlink" content-type="dwc:institutional_code" xlink:type="simple">PSUZC</named-content>-CR-0313; Paratype, collected with holotype (<named-content xmlns:xlink="http://www.w3.org/1999/xlink" content-type="dwc:institutional_code" xlink:type="simple">PSUZC</named-content>-CR-0314 (5♂; 5♀))</p><!--PageBreak--></tp:treatment-sec><tp:treatment-sec sec-type="etymology" id="SECID0EF4AE"><title>Etymology.</title><p>Named for Burapha University where the man-made swamp is the type locality of the species.</p></tp:treatment-sec><tp:treatment-sec sec-type="Ecological type" id="SECID0EK4AE"><title>Ecological type.</title><p>Supralittoral (325 m from the Bang San Beach). Size 6.3 mm. Sexual dimorphism present.</p></tp:treatment-sec><tp:treatment-sec sec-type="description" id="SECID0EP4AE"><title>Description.</title><p>Based on male, holotype, 6.3 mm, <named-content xmlns:xlink="http://www.w3.org/1999/xlink" content-type="dwc:institutional_code" xlink:type="simple">PSUZC</named-content>-CR 0312.</p><p>
              <bold>Head.</bold> <italic>Eye</italic> large (one third of head length). <italic>Antenna 1</italic> short, having five articles of flagellum, extending one quarter (¼) of antenna 2 peduncle article 5. <italic>Antenna 2</italic> peduncular articles slender; article 5 longer than article 4; flagellum of 13 articles, longer than peduncle, final article minute, without apical cluster of serrate setae. <italic>Upper lip</italic> broad, deep, apex rounded. <italic>Lower lip</italic> without inner plates. <italic>Left mandible</italic> incisor 5-dentate, lacinia mobilis 5-dentate, molar strong. <italic>Maxilla 1</italic> inner plate slender with two terminal setae; outer plate with nine serrate robust setae and with small palp, 1-articulate. <italic>Maxilliped</italic> inner plate with apical and subapical plumose setae and three large conical robust setae; outer plate with two rows of subapical setae; palp article 2 distomedial lobe well developed; article 4 reduced, button-shaped.</p><p>
              <bold>Pereon.</bold> <italic>Gnathopod 1</italic> sexually dimorphic; subchelate; coxa 1 smaller than coxa 2, ventral margin with five setae; posterior margin of merus, carpus and propodus each with lobe covered in palmate setae, palmate lobes in male only; carpus 1.5 times as long as propodus, twice as long as broad; propodus sub-triangular with well-developed posterodistal lobe, anterior margin with two groups of robust setae, posterior margin with five robust setae, palm with five robust setae; dactylus cuspidactylate, subequal in length to palm. <italic>Gnathopod 2</italic> sexually dimorphic; subchelate; basis anterior margin smooth, widened distally; ischium with rounded lobe on mid-anterior margin; carpus triangular, reduced (enclosed by merus and propodus) without posterior lobe; propodus subovate, 1.5 times as long as wide; palm acute, extending 37% along posterior margin, lined with robust setae; dactylus longer than palm, attenuated distally, posterior margin smooth.</p><p>
              <italic>Pereopods 3–7</italic> cuspidactylate. <italic>Pereopod 3</italic> coxa subquadrat with posterior process, merus longer than carpus, distally expanded; propodus slender, longer than carpus. <italic>Pereopod 4</italic> slightly shorter than pereopod 3; coxa wider than long with posterior process; carpus significantly shorter than carpus of pereopod 3; dactylus thickened proximally with a notch midway along posterior margin. <italic>Pereopod 5</italic> coxa bilobed, anterior lobe larger than posterior lobe; propodus distinctly longer than carpus. <italic>Pereopod 6</italic> subequal in length to pereopod 7; coxa posterior lobe inner view - posteroventral corner rounded, posterior margin perpendicular to ventral margin; coxal gill simple; propodus slender, longest; dactylus narrow. <italic>Pereopod 7</italic> basis lateral sulcus absent, posterior margin with distinct minute serrations, each with a small seta, posterodistal lobe present, shallow, broadly rounded; merus and carpus distally expanded; carpus subrectangular, propodus slender, longest; dactylus short.</p><p>
              <bold>Pleon.</bold> <italic>Pleopods</italic> all well developed. <italic>Pleopod 1</italic> peduncle without marginal setae; biramous, inner ramus subequal to outer ramus, shorter than peduncle; inner ramus with nine articles; outer ramus with nine articles. <italic>Pleopod 2</italic> peduncle without marginal setae; biramous, inner ramus subequal to outer, shorter than peduncle; inner <!--PageBreak-->ramus with eight articles; outer ramus with eight articles. <italic>Pleopod 3</italic> peduncle without marginal setae; biramous, outer ramus shorter than peduncle; inner ramus with eight articles; outer ramus with eleven articles.</p><p>
              <italic>Epimera 1–3</italic> vertical slits present on plates 2 and 3. <italic>Epimera 2</italic> with 27 slits. <italic>Epimera 3</italic> with 20 slits. <italic>Epimeron 2</italic> subequal in length to <italic>epimeron 3</italic>. <italic>Epimeron 3</italic> posterior margin smooth, without setae, posteroventral corner with small subacute tooth, ventral margin without robust setae.</p><p>
              <italic>Uropod 1</italic> peduncle with nine robust setae, distolateral robust seta absent; inner ramus subequal in length to outer ramus, inner ramus with marginal robust setae (one row), with three marginal robust setae; outer ramus without marginal robust setae. <italic>Uropod 2</italic> not sexually dimorphic; peduncle with four robust setae; inner ramus subequal in length to outer ramus, with marginal robust setae; outer ramus with marginal robust setae in one row, outer ramus with two marginal robust setae. <italic>Uropod 3</italic> peduncle with two robust setae; ramus not fused to peduncle; ramus shorter than peduncle, 2.2 times as long as broad, ramus linear with a marginal seta and three apical setae.</p><p>
              <italic>Telson</italic> longer than broad, apically cleft, dorsal midline half of the telson, with marginal and apical robust setae, five setae per lobe.</p><p>
              <bold>Female (sexually dimorphic characters).</bold> <italic>Gnathopod 1</italic> coxa anterior margin straight; merus lacking tumescent lobe, posterior margin with five robust setae; propodus without tumescent protuberance, anterior margin with two groups of robust setae; palm slightly acute, dactylus inner lateral posterior margin with one robust seta.</p><p>
              <italic>Gnathopod 2</italic> mitten-shaped; posterior margin of carpus and propodus each with a lobe covered in palmate setae; carpus well developed, posterior lobe projecting between merus and propodus; nearly twice as long as its width; palm obtuse, not lined with robust setae, posterodistal corner without spine; dactylus subequal in length to palm, not modified distally, blunt.</p></tp:treatment-sec><tp:treatment-sec sec-type="habitat" id="SECID0EWAAG"><title>Habitat.</title><p>Fresh water swamps in Burapha University.</p></tp:treatment-sec><tp:treatment-sec sec-type="distribution" id="SECID0E2AAG"><title>Distribution.</title><p>Eastern Thailand.</p></tp:treatment-sec><tp:treatment-sec sec-type="remarks" id="SECID0EABAG"><title>Remarks.</title><p>The characters of <italic><tp:taxon-name><tp:taxon-name-part taxon-name-part-type="genus">Floresorchestia</tp:taxon-name-part> <tp:taxon-name-part taxon-name-part-type="species">buraphana</tp:taxon-name-part></tp:taxon-name></italic> sp. n. that separate it from <italic><tp:taxon-name><tp:taxon-name-part taxon-name-part-type="genus">Floresorchestia</tp:taxon-name-part> <tp:taxon-name-part taxon-name-part-type="species">samroiyodensis</tp:taxon-name-part></tp:taxon-name></italic> <xref ref-type="bibr" rid="B1">Azman et al. 2014</xref> and <italic><tp:taxon-name><tp:taxon-name-part taxon-name-part-type="genus">Floresorchestia</tp:taxon-name-part> <tp:taxon-name-part taxon-name-part-type="species">boonyanusithii</tp:taxon-name-part></tp:taxon-name></italic> sp. n. have been given in the above key. Additionally, this species shows the following features: 1) uropod 1 peduncle with nine robust setae; 2) uropod 3 peduncle with two robust setae and rami with three apical setae and telson longer than broad, dorsal midline at least halfway, apically incised with five robust setae per lobe.</p><p>
              <italic><tp:taxon-name><tp:taxon-name-part taxon-name-part-type="genus">Floresorchestia</tp:taxon-name-part> <tp:taxon-name-part taxon-name-part-type="species">buraphana</tp:taxon-name-part></tp:taxon-name></italic> sp. n. appears to be closely related to <italic><tp:taxon-name><tp:taxon-name-part taxon-name-part-type="genus">Floresorchestia</tp:taxon-name-part> <tp:taxon-name-part taxon-name-part-type="species">yehyuensis</tp:taxon-name-part></tp:taxon-name></italic>, sand-hopper from Taiwan in having; 1) a mandible left lacinia mobilis 4-dentate; 2) gnathopod 1 merus, carpus and propodus each with palmate lobe and 3) uropod 3 ramus with one marginal setae. It differs however in the pereopod 4 dactylus which is thickened proximally with a notch midway along the posterior margin (similar to pereopod 3 dactylus in <italic><tp:taxon-name><tp:taxon-name-part taxon-name-part-type="genus">Floresorchestia</tp:taxon-name-part> <tp:taxon-name-part taxon-name-part-type="species">yehyensis</tp:taxon-name-part></tp:taxon-name></italic>), uropod 3 peduncle with three robust setae (with two robust setae in <italic><tp:taxon-name><tp:taxon-name-part taxon-name-part-type="genus">Floresorchestia</tp:taxon-name-part> <tp:taxon-name-part taxon-name-part-type="species">yehyensis</tp:taxon-name-part></tp:taxon-name></italic>), epimera 2 with 25 slits (33 slits in <italic><tp:taxon-name><tp:taxon-name-part taxon-name-part-type="genus">Floresorchestia</tp:taxon-name-part> <tp:taxon-name-part taxon-name-part-type="species">yehyensis</tp:taxon-name-part></tp:taxon-name></italic>) and telson longer than broad with dorsal midline half way (telson is broader than its length without dorsal midline in <italic><tp:taxon-name><tp:taxon-name-part taxon-name-part-type="genus">Floresorchestia</tp:taxon-name-part> <tp:taxon-name-part taxon-name-part-type="species">yehyensis</tp:taxon-name-part></tp:taxon-name></italic>).</p><fig id="F6" position="float" orientation="portrait"><label>Figure 6.</label><caption><p>
          <italic><tp:taxon-name><tp:taxon-name-part taxon-name-part-type="genus">Floresorchestia</tp:taxon-name-part> <tp:taxon-name-part taxon-name-part-type="species">buraphana</tp:taxon-name-part></tp:taxon-name></italic> sp. n. holotype, male, 6.3 mm (<named-content xmlns:xlink="http://www.w3.org/1999/xlink" content-type="dwc:institutional_code" xlink:type="simple">PSUZC</named-content>-CR-0312), Burapha University, Chonburi. Scale bars for A2, G1 and G2 represent 0.5 mm and for A1 represents 0.2 mm.</p></caption><graphic xmlns:xlink="http://www.w3.org/1999/xlink" xlink:href="zookeys-635-031-g006.jpg" position="float" orientation="portrait" xlink:type="simple" id="oo_112111.jpg"/></fig><fig id="F7" position="float" orientation="portrait"><label>Figure 7.</label><caption><p>
          <italic><tp:taxon-name><tp:taxon-name-part taxon-name-part-type="genus">Floresorchestia</tp:taxon-name-part> <tp:taxon-name-part taxon-name-part-type="species">buraphana</tp:taxon-name-part></tp:taxon-name></italic> sp. n. holotype, male, 6.3 mm (<named-content xmlns:xlink="http://www.w3.org/1999/xlink" content-type="dwc:institutional_code" xlink:type="simple">PSUZC</named-content>-CR-0312), Burapha University, Chonburi. Scale bars 0.5 mm.</p></caption><graphic xmlns:xlink="http://www.w3.org/1999/xlink" xlink:href="zookeys-635-031-g007.jpg" position="float" orientation="portrait" xlink:type="simple" id="oo_112112.jpg"/></fig><fig id="F8" position="float" orientation="portrait"><label>Figure 8.</label><caption><p>
          <italic><tp:taxon-name><tp:taxon-name-part taxon-name-part-type="genus">Floresorchestia</tp:taxon-name-part> <tp:taxon-name-part taxon-name-part-type="species">buraphana</tp:taxon-name-part></tp:taxon-name></italic> sp. n. holotype, male, 6.3 mm (<named-content xmlns:xlink="http://www.w3.org/1999/xlink" content-type="dwc:institutional_code" xlink:type="simple">PSUZC</named-content>-CR-0312), Burapha University, Chonburi. Scale bars for MX1, MX2, <abbrev xmlns:xlink="http://www.w3.org/1999/xlink" xlink:title="maxilliped" id="ABBRID0ESGAG" xlink:type="simple">MP</abbrev>, LMD and RMD represent 0.2 mm and for <abbrev xmlns:xlink="http://www.w3.org/1999/xlink" xlink:title="upper lip" id="ABBRID0EVGAG" xlink:type="simple">UL</abbrev> and <abbrev xmlns:xlink="http://www.w3.org/1999/xlink" xlink:title="lower lip" id="ABBRID0EYGAG" xlink:type="simple">LL</abbrev> represent 0.1 mm.</p></caption><graphic xmlns:xlink="http://www.w3.org/1999/xlink" xlink:href="zookeys-635-031-g008.jpg" position="float" orientation="portrait" xlink:type="simple" id="oo_112113.jpg"/></fig><fig id="F9" position="float" orientation="portrait"><label>Figure 9.</label><caption><p>
          <italic><tp:taxon-name><tp:taxon-name-part taxon-name-part-type="genus">Floresorchestia</tp:taxon-name-part> <tp:taxon-name-part taxon-name-part-type="species">buraphana</tp:taxon-name-part></tp:taxon-name></italic> sp. n. holotype, male, 6.3 mm (<named-content xmlns:xlink="http://www.w3.org/1999/xlink" content-type="dwc:institutional_code" xlink:type="simple">PSUZC</named-content>-CR-0312), Burapha University, Chonburi. Scale bars for PL1-3 represent 0.5 mm, for U1-2 represent 0.2 mm, and for U3 and T represent 0.1 mm.</p></caption><graphic xmlns:xlink="http://www.w3.org/1999/xlink" xlink:href="zookeys-635-031-g009.jpg" position="float" orientation="portrait" xlink:type="simple" id="oo_112114.jpg"/></fig><fig id="F10" position="float" orientation="portrait"><label>Figure 10.</label><caption><p>
          <italic><tp:taxon-name><tp:taxon-name-part taxon-name-part-type="genus">Floresorchestia</tp:taxon-name-part> <tp:taxon-name-part taxon-name-part-type="species">buraphana</tp:taxon-name-part></tp:taxon-name></italic> sp. n. allotype, female 8.8 mm (<named-content xmlns:xlink="http://www.w3.org/1999/xlink" content-type="dwc:institutional_code" xlink:type="simple">PSUZC</named-content>-CR-0313), Burapha University, Chonburi. Scale bars 0.5 mm.</p></caption><graphic xmlns:xlink="http://www.w3.org/1999/xlink" xlink:href="zookeys-635-031-g010.jpg" position="float" orientation="portrait" xlink:type="simple" id="oo_112115.jpg"/></fig><table-wrap id="T1" position="float" orientation="portrait"><label>Table 1.</label><caption><p>A summary of the diagnostic characteristics that serve to distinguish closely related <italic><tp:taxon-name><tp:taxon-name-part taxon-name-part-type="genus">Floresorchestia</tp:taxon-name-part></tp:taxon-name></italic> species.</p></caption><table id="TID0ETLAG" rules="all"><tbody><tr><th rowspan="1" colspan="1">Species</th><th rowspan="1" colspan="1">Body length (mm)</th><th rowspan="1" colspan="1">Left mandible lacinia mobilis</th><th rowspan="1" colspan="1">Gnathopod 1</th><th rowspan="1" colspan="1">Gnathopod 1 carpus</th><th rowspan="1" colspan="1">Pleopod 1–3 peduncle</th><th rowspan="1" colspan="1">Slit on epimera 2 and 3</th><th rowspan="1" colspan="1">Uropod 1 peduncle</th><th rowspan="1" colspan="1">Uropod 3 peduncle</th><th rowspan="1" colspan="1">Telson</th></tr><tr><td rowspan="1" colspan="1">
              <italic><tp:taxon-name><tp:taxon-name-part taxon-name-part-type="genus">Floresorchestia</tp:taxon-name-part> <tp:taxon-name-part taxon-name-part-type="species">boonyanusithii</tp:taxon-name-part></tp:taxon-name></italic> sp. n.</td><td rowspan="1" colspan="1">5.5</td><td rowspan="1" colspan="1">4-dentate</td><td rowspan="1" colspan="1">Posterior margin of merus, carpus and propodus each with lobe covered in palmate setae</td><td rowspan="1" colspan="1">2.6 × as long as broad, palm extending 33% along posterior margin</td><td rowspan="1" colspan="1">Without marginal setae</td><td rowspan="1" colspan="1">27 and 20 slits</td><td rowspan="1" colspan="1">With 6 robust setae</td><td rowspan="1" colspan="1">Peduncle with 2 robust setae, rami 1.8 as long as broad without marginal setae</td><td rowspan="1" colspan="1">Dorsal midline at least halfway with 4 setae per lobe</td></tr><tr><td rowspan="1" colspan="1">
              <italic><tp:taxon-name><tp:taxon-name-part taxon-name-part-type="genus">Floresorchestia</tp:taxon-name-part> <tp:taxon-name-part taxon-name-part-type="species">buraphana</tp:taxon-name-part></tp:taxon-name></italic> sp. n.</td><td rowspan="1" colspan="1">6.3</td><td rowspan="1" colspan="1">4-dentate</td><td rowspan="1" colspan="1">Posterior margin of merus, carpus and propodus each with lobe covered in palmate setae</td><td rowspan="1" colspan="1">2 × as long as broad, palm extending 37% along posterior margin</td><td rowspan="1" colspan="1">Without marginal setae</td><td rowspan="1" colspan="1">25 and 15 slits</td><td rowspan="1" colspan="1">With 9 robust setae</td><td rowspan="1" colspan="1">Peduncle with 2 robust setae, rami 2.2 x as long as broad with a marginal seta</td><td rowspan="1" colspan="1">Dorsal midline at least halfway with 5 setae per lobe</td></tr><tr><td rowspan="1" colspan="1">
              <italic><tp:taxon-name><tp:taxon-name-part taxon-name-part-type="genus">Floresorchestia</tp:taxon-name-part> <tp:taxon-name-part taxon-name-part-type="species">hanoiensis</tp:taxon-name-part></tp:taxon-name></italic> Hou &amp; Li, 2003</td><td rowspan="1" colspan="1">6.5</td><td rowspan="1" colspan="1">4-dentate</td><td rowspan="1" colspan="1">Posterior margin of merus, carpus and propodus each with lobe covered in palmate setae</td><td rowspan="1" colspan="1">1.9 × as long as broad, palm extending between 46-50% along posterior margin</td><td rowspan="1" colspan="1">With marginal robust setae</td><td rowspan="1" colspan="1">22 and 5 slits</td><td rowspan="1" colspan="1">With 8 robust setae</td><td rowspan="1" colspan="1">Peduncle with 2 robust setae, rami 1.8 as long as broad without marginal setae</td><td rowspan="1" colspan="1">Dorsal midline entire with 3 setae per lobe</td></tr><tr><td rowspan="1" colspan="1">
              <italic><tp:taxon-name><tp:taxon-name-part taxon-name-part-type="genus">Floresorchestia</tp:taxon-name-part> <tp:taxon-name-part taxon-name-part-type="species">samroiyodensis</tp:taxon-name-part></tp:taxon-name></italic> Azman, Wongkamhaeng &amp; Dumrongrojwattana, 2014</td><td rowspan="1" colspan="1">10.5</td><td rowspan="1" colspan="1">Male 4-dentate, female 6-dentate</td><td rowspan="1" colspan="1">Posterior margin of carpus and propodus each with lobe covered in palmate setae</td><td rowspan="1" colspan="1">2 × as long as broad, palm extending 27% along posterior margin</td><td rowspan="1" colspan="1">Without marginal setae</td><td rowspan="1" colspan="1">21 and 13 slits</td><td rowspan="1" colspan="1">With 6 robust setae</td><td rowspan="1" colspan="1">Peduncle with 2 robust setae, rami 1.9 as long as broad with a marginal seta</td><td rowspan="1" colspan="1">Dorsal midline vestigial or absent with 5 setae per lobe</td></tr></tbody></table></table-wrap><!--PageBreak--><!--PageBreak--><!--PageBreak--><!--PageBreak--><!--PageBreak--><!--PageBreak--><!--PageBreak--></tp:treatment-sec><ref-list><ref id="B1"><mixed-citation xmlns:xlink="http://www.w3.org/1999/xlink" xlink:type="simple">
          <person-group><name name-style="western"><surname>Azman</surname><given-names>BAR</given-names></name><name name-style="western"><surname>Wongkamhaeng</surname><given-names>K</given-names></name><name name-style="western"><surname>Dumrongrojwattana</surname><given-names>P</given-names></name></person-group> (<year>2014</year>) <article-title>Description of <italic><tp:taxon-name><tp:taxon-name-part taxon-name-part-type="genus">Floresorchestia</tp:taxon-name-part> <tp:taxon-name-part taxon-name-part-type="species">samroiyodensis</tp:taxon-name-part></tp:taxon-name></italic>, a new species of landhopper (<tp:taxon-name><tp:taxon-name-part taxon-name-part-type="subphylum">Crustacea</tp:taxon-name-part></tp:taxon-name>, <tp:taxon-name><tp:taxon-name-part taxon-name-part-type="order">Amphipoda</tp:taxon-name-part></tp:taxon-name>, <tp:taxon-name><tp:taxon-name-part taxon-name-part-type="family">Talitridae</tp:taxon-name-part></tp:taxon-name>) from Thailand.</article-title> <source>Zoosystematics and Evolution</source> <volume>90</volume>: <fpage>7</fpage>–<lpage>19</lpage>. doi: <ext-link xlink:type="simple" ext-link-type="doi" xlink:href="10.3897/zse.90.7085">10.3897/zse.90.7085</ext-link></mixed-citation></ref></ref-list></tp:taxon-treatment>
